# Supplementary material for: Elevated CSF GAP-43 is associated with accelerated tau accumulation and spread in Alzheimer’s disease
Source: Nat Commun. 2024 Jan 3;15:202. doi: 10.1038/s41467-023-44374-w (PMC10764818; doi:10.1038/s41467-023-44374-w)
Supplement: Supplementary file 4 — Supplementary Data [file 41467_2023_44374_MOESM4_ESM.xlsx]

## Sheet: Sheet1
ROI	Braak_stage	Temporal_Meta_ROI
1	3	1
2	3	1
3	3	1
4	3	1
5	5	0
6	3	1
7	6	0
8	5	0
9	5	0
10	6	0
11	5	0
12	6	0
13	6	0
14	5	0
15	5	0
16	5	0
17	4	1
18	6	0
19	5	0
20	6	0
21	6	0
22	6	0
23	6	0
24	6	0
25	5	0
26	6	0
27	6	0
28	6	0
29	6	0
30	6	0
31	3	1
32	4	1
33	5	0
34	5	0
35	5	0
36	5	0
37	5	0
38	5	0
39	5	0
40	5	0
41	5	0
42	5	0
43	6	0
44	5	0
45	5	0
46	5	0
47	4	1
48	5	0
49	4	1
50	5	0
51	5	0
52	4	1
53	4	1
54	5	0
55	5	0
56	5	0
57	1	1
58	4	1
59	5	0
60	5	0
61	5	0
62	5	0
63	5	0
64	4	1
65	5	0
66	5	0
67	5	0
68	5	0
69	5	0
70	5	0
71	5	0
72	4	1
73	4	1
74	4	1
75	4	1
76	5	0
77	4	1
78	5	0
79	5	0
80	5	0
81	5	0
82	5	0
83	5	0
84	4	1
85	5	0
86	5	0
87	5	0
88	4	1
89	5	0
90	4	1
91	5	0
92	5	0
93	5	0
94	5	0
95	5	0
96	5	0
97	5	0
98	4	1
99	5	0
100	3	1
101	3	1
102	3	1
103	3	1
104	3	1
105	5	0
106	3	1
107	3	1
108	5	0
109	6	0
110	3	1
111	5	0
112	5	0
113	6	0
114	5	0
115	5	0
116	5	0
117	5	0
118	4	1
119	5	0
120	6	0
121	6	0
122	6	0
123	4	1
124	6	0
125	6	0
126	6	0
127	6	0
128	5	0
129	6	0
130	6	0
131	5	0
132	6	0
133	6	0
134	6	0
135	4	1
136	4	1
137	6	0
138	5	0
139	5	0
140	5	0
141	5	0
142	5	0
143	5	0
144	5	0
145	6	0
146	5	0
147	5	0
148	4	1
149	5	0
150	5	0
151	6	0
152	5	0
153	5	0
154	5	0
155	4	1
156	5	0
157	5	0
158	5	0
159	5	0
160	5	0
161	5	0
162	5	0
163	4	1
164	1	1
165	5	0
166	5	0
167	5	0
168	4	1
169	4	1
170	5	0
171	5	0
172	5	0
173	5	0
174	5	0
175	5	0
176	5	0
177	5	0
178	4	1
179	4	1
180	4	1
181	5	0
182	5	0
183	5	0
184	5	0
185	5	0
186	4	1
187	5	0
188	4	1
189	5	0
190	5	0
191	5	0
192	4	1
193	4	1
194	5	0
195	5	0
196	5	0
197	5	0
198	5	0
199	5	0
200	5	0
